# Supplementary material for: Variations of Major Flavonoids, Nutritional Components, and Antioxidant Activities in Mung Beans (Vigna radiate L.) of Different Seed Weights
Source: Foods. 2024 Oct 24;13(21):3387. doi: 10.3390/foods13213387 (PMC11545297; doi:10.3390/foods13213387)
Supplement: Supplementary file 1 [file foods-13-03387-s001.zip]

Archive with 1 entries (1 files):
- foods-3265453-supplementary.pdf
